# Supplementary material for: A multicentre single arm phase 2 trial of neoadjuvant pyrotinib and letrozole plus dalpiciclib for triple-positive breast cancer
Source: Nat Commun. 2022 Nov 17;13:7043. doi: 10.1038/s41467-022-34838-w (PMC9672048; doi:10.1038/s41467-022-34838-w)
Supplement: Supplementary file 3 — Source Data [file 41467_2022_34838_MOESM3_ESM.xlsx]

## Sheet: Figure 2
Fig 2. Exploratory subgroup analyses of pCR by baseline factors
	pcr	Age ＜ 55 years	Age ≥ 55 years	Premenopausal	Postmenopausal	IIA	IIB	III	N0	N1	N2-3	T1-2	T3-4	2+	3+	ER and PR≥50%	ER or PR<50%	Ki67≥30%	Ki67<30%
lower limit	21.3	21.15	13.98	18.51	17.89	17.06	16.34	15.07	17.06	19.13	9.77	19.89	9.9	10.3	28.1	12.79	23.55	23.71	3.58
PCR rate	30.3798	32.6531	26.6667	30.2326	30.5556	32	30.7692	28.5714	32	33.3333	25	29.1667	42.8571	8.33333	40	23.6842	36.5854	34.4262	16.6667
upper limit	41.27	46.68	44.65	45.2	46.97	51.73	50.15	47.24	51.73	51.32	46.71	40.56	81.59	27	53.2	39.41	51.92	46.98	41.42

## Sheet: Figure 3
Fig 3. Ki-67 expression at baseline and surgery. a, Individual data. b, Mean Ki-67 expression.
no	baseline	surgery
1	70	30
2	65	5
3	30	3
4	10	10
5	20	5
6	50	40
7	20	30
8	80	60
9	40	50
10	50	20
11	20	30
12	30	2
13	35	10
14	40	15
15	45	1
16	40	40
17	40	35
18	10	20
19	20	3
20	50	60
21	20	2
22	40	5
23	5	5
24	30	15
25	50	15
26	70	30
27	30	3
28	30	20
29	30	1
30	70	5
31	15	10
32	5	5
33	80	35
34	15	5
35	30	15
36	80	50
37	65	40
38	40	1
39	20	5
40	30	2
41	80	25
42	30	30
43	90	10
44	60	5
45	40	1
46	40	30
47	50	8
48	30	10

## Sheet: Figure 4
Fig 4. Results of health-related quality of life questionnaires over time.
a Mean scores of global health status and functioning subscales in QLQ-C30.
		Global health status	Physical functioning	Role functioning	Emotional functioning	Cognitive functioning	Social functioning
baseline		80.6962	97.0464	98.7342	91.6667	95.1477	90.9283
cycle 2		71.9409	90.4641	90.9283	85.443	89.2405	83.9663
cycle 4		73.6487	89.5495	90.0901	87.0495	87.8378	83.7838
before surgery		74.7717	88.5845	89.726	85.5023	87.8995	85.8448
b Mean scores of functioning subscales in QLQ-BR23.
	Body image	Sexual functioning	Sexual enjoyment	Future perspective
baseline	91.3502	88.1856	85.2321	74.6835
cycle 2	89.346	91.7721	91.9831	74.2616
cycle 4	87.9505	91.2162	90.0901	70.7207
before surgery	86.8722	91.5525	89.4977	72.6027
